# Supplementary material for: Efficacy and Safety of Extracorporeal Membrane Oxygenation in Patients under Mechanical Ventilation with COVID-19 and Severe Acute Respiratory Distress Syndrome: A Health Technology Assessment
Source: Int J Environ Res Public Health. 2022 May 17;19(10):6080. doi: 10.3390/ijerph19106080 (PMC9140858; doi:10.3390/ijerph19106080)
Supplement: Supplementary file 1 [file ijerph-19-06080-s001.zip]

Archive with 1 entries (1 files):
- ijerph-1716023-supplementary.pdf
